# Supplementary material for: Functional Genetic Screen to Identify Interneurons Governing Behaviorally Distinct Aspects of Drosophila Larval Motor Programs
Source: G3 (Bethesda). 2016 May 6;6(7):2023–31. doi: 10.1534/g3.116.028472 (PMC4938655; doi:10.1534/g3.116.028472)
Supplement: Supplemental Material [file supp_g3.116.028472_FileS1.zip]

Archive with 42 entries (41 files):
- matt paper matlab code/
- matt paper matlab code/plot_centroid_data.m
- matt paper matlab code/running_statistics.m
- matt paper matlab code/matlab.mat
- matt paper matlab code/read_image.m
- matt paper matlab code/run_Speed_calc_in_subdirs.m
- matt paper matlab code/compile_report.m
- matt paper matlab code/split_into_two_genos.m
- matt paper matlab code/parse_file_name.m
- matt paper matlab code/single_number_per_larva.m
- matt paper matlab code/larva_at_two_temps.m
- matt paper matlab code/run_Plot_centroids_in_subdirs.m
- matt paper matlab code/find_larval_centroids.m
- matt paper matlab code/cline.m
- matt paper matlab code/run_Centroid_finder_in_subdirs.m
- matt paper matlab code/combo_csv.m
- matt paper matlab code/stack_playback.m
- matt paper matlab code/plot_all_data.m
- matt paper matlab code/Compile_data_subdirs.m
- matt paper matlab code/speed_calc.m
- matt paper matlab code/run_larva_at_two_temps_in_subdirs.m
- __MACOSX/._matt paper matlab code
- __MACOSX/matt paper matlab code/._plot_centroid_data.m
- __MACOSX/matt paper matlab code/._running_statistics.m
- __MACOSX/matt paper matlab code/._matlab.mat
- __MACOSX/matt paper matlab code/._read_image.m
- __MACOSX/matt paper matlab code/._run_Speed_calc_in_subdirs.m
- __MACOSX/matt paper matlab code/._compile_report.m
- __MACOSX/matt paper matlab code/._split_into_two_genos.m
- __MACOSX/matt paper matlab code/._parse_file_name.m
- __MACOSX/matt paper matlab code/._single_number_per_larva.m
- __MACOSX/matt paper matlab code/._larva_at_two_temps.m
- __MACOSX/matt paper matlab code/._run_Plot_centroids_in_subdirs.m
- __MACOSX/matt paper matlab code/._find_larval_centroids.m
- __MACOSX/matt paper matlab code/._cline.m
- __MACOSX/matt paper matlab code/._run_Centroid_finder_in_subdirs.m
- __MACOSX/matt paper matlab code/._combo_csv.m
- __MACOSX/matt paper matlab code/._stack_playback.m
- __MACOSX/matt paper matlab code/._plot_all_data.m
- __MACOSX/matt paper matlab code/._Compile_data_subdirs.m
- __MACOSX/matt paper matlab code/._speed_calc.m
- __MACOSX/matt paper matlab code/._run_larva_at_two_temps_in_subdirs.m
