# Supplementary material for: Functional Genetic Screen to Identify Interneurons Governing Behaviorally Distinct Aspects of Drosophila Larval Motor Programs
Source: G3 (Bethesda). 2016 May 6;6(7):2023–31. doi: 10.1534/g3.116.028472 (PMC4938655; doi:10.1534/g3.116.028472)
Supplement: Supplemental Material [file supp_g3.116.028472_FileS1.zip › matt paper matlab code/plot_centroid_data.m]

function plot_centroid_data(Centroids,name)

%UNTITLED2 Summary of this function goes here
%   Detailed explanation goes here

ans = Centroids; %this is a table
%the fields are .Frames, .CentroidX, .CentroidY, .Area

% Create figure
figure1 = figure;
% Create axes
axes1 = axes('Parent',figure1,'YDir','reverse');
box(axes1,'on');
hold(axes1,'on');
title (name)
xlabel ('x position')
ylabel ('y position')
axis ([1 512 1 384])

%Create plot 1
%plot (ans.CentroidX, ans.CentroidY, 'k.')
h=cline(ans.CentroidX, ans.CentroidY,ans.Frames, ans.Frames)

%create plot 2
figure; plot (ans.Area,'k.')
title (name)
xlabel ('timepoints')
ylabel ('pixels')
axis ([1 length(ans.Frames) 75 250])

end
