# Supplementary material for: Functional Genetic Screen to Identify Interneurons Governing Behaviorally Distinct Aspects of Drosophila Larval Motor Programs
Source: G3 (Bethesda). 2016 May 6;6(7):2023–31. doi: 10.1534/g3.116.028472 (PMC4938655; doi:10.1534/g3.116.028472)
Supplement: Supplemental Material [file supp_g3.116.028472_FileS1.zip › matt paper matlab code/running_statistics.m]

function [larva_normalized, T_metadata_table] = ...
    running_statistics(larva_array, directory_name, genotype_text)

%Here I am finding permissive versus restrictive data within array and then
%running descriptive statistics on it 

%%Step 1a. importing the data  
larva_array; %this is generated from the split_into_to_genos script
var_suffix = genotype_text; %this is whether it is Shi or TRP

%Step 1b. setting up the name for the file to be saved (see below)
    our_directory = cd; %gets the name of the directory
    geno = our_directory(end-4:end); %gets the genotype from the directory name
    varN = strcat(geno,'_',var_suffix,'_Normalized.csv');
    varS = strcat(geno,'_',var_suffix,'_Summary.csv');
    varP = strcat(geno,'_',var_suffix,'_Permissive.csv');
    varR = strcat(geno,'_',var_suffix,'_Restrictive.csv');
    
%%Step 2a. Checking the data and finding the p vs r values
[r,c] = size(larva_array); %get dimensions of the T array
blank_table = array2table(nan); %making a blank table to use below
  
if r == 0
    hoop = 'there are no rows in this table' %if it's empty dont' do anything
    %Write some blank files if there is no data
    writetable(blank_table, varN, 'Delimiter', ','); %to a file
    writetable(blank_table, varS, 'Delimiter', ','); %to a file
    writetable(blank_table, varP, 'Delimiter', ','); %to a file
    writetable(blank_table, varR, 'Delimiter', ','); %to a file
    return %then don't do any of the rest of this
else %in this case there is data, so I proceed
    larva_array = sortrows(larva_array, {'Temp_recording'},{'ascend'}); %sort the array on temperature
    T_metadata = zeros(3,12); %make a new array to hold the data we'll produce
    Tparray = 0; %counters for below
    Trarray = 0; %counters for below
    %here find  index of all of records that contain the p or r
    for l = 1:height(larva_array)
        if strfind (cell2mat(larva_array{l,4}),'p')
            Tparray = Tparray +1;
            TpIndex(Tparray) = l;
        elseif strfind (cell2mat(larva_array{l,4}),'r')
            Trarray = Trarray +1;
            TrIndex(Trarray) = l;
    end
    end
%so now we know which records are p and which are r
%and I save these files for generating plots later
P_larva_array = larva_array(TpIndex,:);
R_larva_array = larva_array(TrIndex,:);
writetable(P_larva_array, varP, 'Delimiter', ','); %to a file
writetable(R_larva_array, varR, 'Delimiter', ','); %to a file

%%Step 3. Important PBDP data for test statistics

%check the genotype
genotype = char(larva_array.Genotype(1));
genockT = findstr(genotype, 'TRP');
genockt = findstr(genotype, 'Trp'); % had to add because not all were TRP
genockS = findstr(genotype, 'Shi');
%make sure these files are in the same directory as the script!
if genockT > 1
    PBDP_p_data = readtable(strcat(directory_name,'/','pBDP_TRP_p.csv')); % This is the data to compare to
    PBDP_r_data = readtable(strcat(directory_name,'/','pBDP_TRP_r.csv')); %
    PBDP_n_data = readtable(strcat(directory_name,'/','pBDP_TRP_n.csv')); %   
elseif genockt > 1
    PBDP_p_data = readtable(strcat(directory_name,'/','pBDP_TRP_p.csv')); % This is the data to compare to
    PBDP_r_data = readtable(strcat(directory_name,'/','pBDP_TRP_r.csv')); %
    PBDP_n_data = readtable(strcat(directory_name,'/','pBDP_TRP_n.csv')); %  
elseif genockS > 1
    PBDP_p_data = readtable(strcat(directory_name,'/','pBDP_Shi_p.csv')); %
    PBDP_r_data = readtable(strcat(directory_name,'/','pBDP_Shi_r.csv')); %
    PBDP_n_data = readtable(strcat(directory_name,'/','pBDP_Shi_n.csv')); % 
end

%%Step 4. Calculating the descriptive statistics for Permissive data
Tpcount = length(TpIndex)-1;
T_metadata(1,1) = mean(larva_array.Mean_I_speed(TpIndex)); %TRP_P_Mean_I_speed_mean
T_metadata(1,2) = std(larva_array.Mean_I_speed(TpIndex))/sqrt(Tpcount); %TRP_P_Mean_I_speed_std
[h1,p1] = ttest2(larva_array.Mean_I_speed(TpIndex),PBDP_p_data.Mean_I_speed, ...
    'Vartype','unequal', 'Tail', 'left');
T_metadata(1,3) = p1;
%T_metadata(1,2) = mean(PBDP_p_data.Mean_I_speed);

T_metadata(1,4) = mean(larva_array.Stdev_I_speed(TpIndex)); %TRP_P_Std_I_speed_mean
T_metadata(1,5) = std(larva_array.Stdev_I_speed(TpIndex))/sqrt(Tpcount); %TRP_P_Std_I_speed_std
[h2,p2] = ttest2(larva_array.Stdev_I_speed(TpIndex),PBDP_p_data.Stdev_I_speed, ...
    'Vartype','unequal', 'Tail', 'left');
T_metadata(1,6) = p2;
%T_metadata(1,5) = mean(PBDP_p_data.Stdev_I_speed);

T_metadata(1,7) = mean(larva_array.Speed(TpIndex)); %TRP_P_Speed_mean 
T_metadata(1,8) = std(larva_array.Speed(TpIndex))/sqrt(Tpcount); %TRP_P_Speed_std
[h3,p3] = ttest2(larva_array.Speed(TpIndex),PBDP_p_data.Speed, ...
    'Vartype','unequal', 'Tail', 'left');
T_metadata(1,9) = p3;
%T_metadata(1,8) = mean(PBDP_p_data.Speed);

T_metadata(1,10) = mean(larva_array.Stride_freq(TpIndex)); %TRP_P_Stride_freq_mean
T_metadata(1,11) = std(larva_array.Stride_freq(TpIndex))/sqrt(Tpcount); %TRP_P_Strid_freq_std
[h4,p4] = ttest2(larva_array.Stride_freq(TpIndex),PBDP_p_data.Stride_freq, ...
    'Vartype','unequal', 'Tail', 'left');
T_metadata(1,12) = p4;
%T_metadata(1,11) = mean(PBDP_p_data.Stride_freq);

T_metadata(1,13) = Tpcount+1;

%%Step 5. Calculating the descriptive statistics for the Restrictive data
Trcount = length(TrIndex)-1;
T_metadata(2,1) = mean(larva_array.Mean_I_speed(TrIndex)); %TRP_R_Mean_I_speed_mean
T_metadata(2,2) = std(larva_array.Mean_I_speed(TrIndex))/sqrt(Trcount); %TRP_R_Mean_I_speed_std
[h5,p5] = ttest2(larva_array.Mean_I_speed(TrIndex),PBDP_r_data.Mean_I_speed, ...
    'Vartype','unequal', 'Tail', 'left');
T_metadata(2,3) = p5;
%T_metadata(2,2) = mean(PBDP_r_data.Mean_I_speed);

T_metadata(2,4) = mean(larva_array.Stdev_I_speed(TrIndex)); %TRP_R_Std_I_speed_mean
T_metadata(2,5) = std(larva_array.Stdev_I_speed(TrIndex))/sqrt(Trcount); %TRP_R_Std_I_speed_std
[h6,p6] = ttest2(larva_array.Stdev_I_speed(TrIndex),PBDP_r_data.Stdev_I_speed, ...
    'Vartype','unequal', 'Tail', 'left');
T_metadata(2,6) = p6;
%T_metadata(2,5) = mean(PBDP_r_data.Stdev_I_speed);

T_metadata(2,7) = mean(larva_array.Speed(TrIndex)); %TRP_R_Speed_mean
T_metadata(2,8) = std(larva_array.Speed(TrIndex))/sqrt(Trcount); %TRP_R_Speed_std
[h7,p7] = ttest2(larva_array.Speed(TrIndex),PBDP_r_data.Speed, ...
    'Vartype','unequal', 'Tail', 'left');
T_metadata(2,9) = p7;
%T_metadata(2,8) = mean(PBDP_r_data.Speed);

T_metadata(2,10) = mean(larva_array.Stride_freq(TrIndex)); %TRP_R_Stride_freq_mean
T_metadata(2,11) = std(larva_array.Stride_freq(TrIndex))/sqrt(Trcount); %TRP_R_Strid_freq_std
[h8,p8] = ttest2(larva_array.Stride_freq(TrIndex),PBDP_r_data.Stride_freq, ...
    'Vartype','unequal', 'Tail', 'left');
T_metadata(2,12) = p8;

T_metadata(2,13) = Trcount+1;
end


%%Step 5. Calculate the r-p/p number of the rate per larva of increase in speed
%Step 5a. Some values I will need below
larva_array2 = larva_array;
TpIndex; %location of all the permissive records
TrIndex; %location of all the restrictive records

%Step 5b. How do I want to store the values?
%I'm going to put it back in a table that is modified from larva_array
larva_normalized = larva_array2;
larva_normalized(TrIndex, :) = []; % I get rid of all 'r records'

%Step 5c. matching p vs r based on larval name, and doing the normalization
%on those that match
match = 0; %this is a counter
for j = 1:length(TpIndex) %I'm going through all of the p records
    Tp = TpIndex(j); %I have the indexes here
    first = strcat((larva_array2.Genotype{Tp}),'_',...
        (larva_array2.Recording_date{Tp}),'_',(larva_array2.Larva_number{Tp})); %I get the name
    for k = 1:length(TrIndex)
       Tr =  TrIndex(k); %these are the indexes of the restrictive data
        second = strcat((larva_array2.Genotype{Tr}),'_',...
        (larva_array2.Recording_date{Tr}),'_',(larva_array2.Larva_number{Tr}));% I get the name
        if strcmp (first, second) == 1 %to they match?  If so I do a bunch of stuff
           match = match +1;       
           %calculate normalized increase in Mean_I_speed
           larva_normalized.Temp_recording{j} = 'n'; %if I replace the value then put an 
            %'n' in the temp recording column
           larva_normalized.Mean_I_speed(j) = (larva_array2.Mean_I_speed(Tr)-larva_array2.Mean_I_speed(Tp))...
               /larva_array2.Mean_I_speed(Tr);
           larva_normalized.Stdev_I_speed(j) = (larva_array2.Stdev_I_speed(Tr)-larva_array2.Stdev_I_speed(Tp))...
               /larva_array2.Stdev_I_speed(Tr);
           larva_normalized.Speed(j) = (larva_array2.Speed(Tr)-larva_array2.Speed(Tp))...
               /larva_array2.Speed(Tr);
           larva_normalized.Stride_freq(j) = (larva_array2.Stride_freq(Tr)-larva_array2.Stride_freq(Tp))...
               /larva_array2.Stride_freq(Tr);
        else
           % m = 'no match'
        end
    end 
end

%Step 5d. go back through larva_normalized & find the places where it's a 'p' not an 'n',
%then delete those columns

larva_normalized = sortrows(larva_normalized, {'Temp_recording'},{'ascend'}); %sort the array on temperature
    Tnarray = 0; %counters for below
    %here find  index of all of records that contain the p or r
    for m = 1:height(larva_normalized)
        if strfind (larva_normalized.Temp_recording{m},'p')
            Tnarray = Tnarray +1;
            TnIndex(Tnarray) = m;
    end
    end
    
E = exist ('TnIndex'); %this is an error check
if E == 0
else
larva_normalized(TnIndex,:) = []; %deleting the records that didn't have a match
end

%%Step 6. now I will run descriptive statistics on all of the data
%data is in the array larva_normalized
T_metadata(3,1) = mean(larva_normalized.Mean_I_speed); %TRP_P_Mean_I_speed_mean
T_metadata(3,2) = std(larva_normalized.Mean_I_speed)/sqrt(match-1); %TRP_P_Mean_I_speed_std
[h9,p9] = ttest2(larva_normalized.Mean_I_speed,PBDP_n_data.Mean_I_speed, ...
    'Vartype','unequal', 'Tail', 'left');
T_metadata(3,3) = p9;

T_metadata(3,4) = mean(larva_normalized.Stdev_I_speed); %TRP_P_Mean_I_speed_mean
T_metadata(3,5) = std(larva_normalized.Stdev_I_speed)/sqrt(match-1); %TRP_P_Mean_I_speed_std
[h10,p10] = ttest2(larva_normalized.Stdev_I_speed,PBDP_n_data.Stdev_I_speed, ...
    'Vartype','unequal', 'Tail', 'left');
T_metadata(3,6) = p10;

T_metadata(3,7) = mean(larva_normalized.Speed); %TRP_P_Mean_I_speed_mean
T_metadata(3,8) = std(larva_normalized.Speed)/sqrt(match-1); %TRP_P_Mean_I_speed_std
[h11,p11] = ttest2(larva_normalized.Speed,PBDP_n_data.Speed, ...
    'Vartype','unequal', 'Tail', 'left');
T_metadata(3,9) = p11;

T_metadata(3,10) = mean(larva_normalized.Stride_freq); %TRP_P_Mean_I_speed_mean
T_metadata(3,11) = std(larva_normalized.Stride_freq)/sqrt(match-1); %TRP_P_Mean_I_speed_std
[h12,p12] = ttest2(larva_normalized.Stride_freq,PBDP_n_data.Stride_freq, ...
    'Vartype','unequal', 'Tail', 'left');
T_metadata(3,12) = p12;

T_metadata(3,13) = match;

%%Step 7. now I output the data
writetable(larva_normalized, varN, 'Delimiter', ','); %to a file

%%Step 8. Storing output data
T_metadata_table = array2table(T_metadata,'VariableNames',...
    {'Mean_Mean_I_speed','Sterr_Mean_I_speed','PValue_Mean_I_speed',...
    'Mean_Std_I_speed','Sterr_Std_I_speed','PValue_Std_I_speed',...
    'Mean_Speed','Sterr_Speed','PValue_Speed'...
    'Mean_Stride_freq','Sterr_Stride_freq','PValue_Stride_freq','Count'}, ...
    'RowNames', {'permissive', 'restrictive', 'normalized'});

%Output to the file goes to the workspace (see the header)
writetable(T_metadata_table, varS, 'Delimiter', ','); %to a file
