# Supplementary material for: Functional Genetic Screen to Identify Interneurons Governing Behaviorally Distinct Aspects of Drosophila Larval Motor Programs
Source: G3 (Bethesda). 2016 May 6;6(7):2023–31. doi: 10.1534/g3.116.028472 (PMC4938655; doi:10.1534/g3.116.028472)
Supplement: Supplemental Material [file supp_g3.116.028472_FileS1.zip › matt paper matlab code/read_image.m]

function [ tsStack ] = read_image(title)
%UNTITLED2 Summary of this function goes here
%   Detailed explanation goes here

% Construct a TIFF stack associated with a file
% requires that a special function, calle "Read TIFF stacks into Matlab
% fast, with lazy loading"
tsStack = TIFFStack(title); %creates an TIFFStack image
%class(tsStack)
%with these propeties:

%         bInvert: 0
%     strFilename: '/Users/Ellie/Documents/MATLAB/Centroid code/092412_15D07_larva1_p1.tif'
%      sImageInfo: [1200x1 struct]
%    strDataClass: 'uint8'

end
