# Supplementary material for: Functional Genetic Screen to Identify Interneurons Governing Behaviorally Distinct Aspects of Drosophila Larval Motor Programs
Source: G3 (Bethesda). 2016 May 6;6(7):2023–31. doi: 10.1534/g3.116.028472 (PMC4938655; doi:10.1534/g3.116.028472)
Supplement: Supplemental Material [file supp_g3.116.028472_FileS1.zip › matt paper matlab code/run_Speed_calc_in_subdirs.m]

function run_Speed_calc_in_subdirs
%UNTITLED2 Summary of this function goes here
%   Detailed explanation goes here

FileList = dir; %lists all files in directory
N = size(FileList,1); %this is the number of files in the directory

for k = 1:N %loop through all of the files in the directory
   filename = FileList(k).name; %gets the file name
   if FileList(k).isdir == 1 %check to see if the file is a directory 
    %if it is a directory then
       SubFileList = dir(filename); %get then list all the files within it
       SubN = size(SubFileList, 1); %this tells how many files are in subdirectory
        for j = 1:SubN %loop through subdiectory
            subfilename = SubFileList(j).name; %get the file name
            csv_detector = strfind(subfilename, '.csv');
            if csv_detector > 1;
                
                filename
                subfilename
                pathname = strcat(filename, '/',subfilename)
                speed_calc(pathname)
            end
        end
   end

   % insert your script code here:
   % stack_playback(filename);

end

end
