# Supplementary material for: Functional Genetic Screen to Identify Interneurons Governing Behaviorally Distinct Aspects of Drosophila Larval Motor Programs
Source: G3 (Bethesda). 2016 May 6;6(7):2023–31. doi: 10.1534/g3.116.028472 (PMC4938655; doi:10.1534/g3.116.028472)
Supplement: Supplemental Material [file supp_g3.116.028472_FileS1.zip › matt paper matlab code/compile_report.m]

function compile_report (var)

%Need to work on checking if predicted file is even there! It's crashing in
%ELAV it will on PBDP and also with some Shis!
%Here I  generate metatables and plots summarizing all of the results

%I want to do this for all of the Shi and all of the TRP results from each
%genotype

%The files I want are called: 14E12_TRP_Summary.csv, or
%14E12_Shi_Summary.csv

%%Step 1. Figure out all of the directories inside the folder
%and put all their names into a file
FileList = dir; %lists all files in directory
N = size(FileList,1); %this is the number of files in the directory
Names_array = cell(length(FileList),1); 
Genotype_array = cell(length(FileList),1); 
Combo_array = cell(length(FileList),1); 

for k = 3:N %
   foldername = FileList(k).name; %gets the file name
   if FileList(k).isdir == 1 %check to see if the file is a directory 
    directory_name = cd;
    if var == 'T'
      TRP_file_name = strcat(foldername,'_TRP_summary.csv');
      %message = 'Expecting TRP files'
    elseif var == 'S'
        TRP_file_name = strcat(foldername,'_Shi_summary.csv');
        %message = 'Expecting Shi files'
    end
   % if exist('TRP_file_name') == 1
    get_this_data_T = strcat(directory_name,'/',foldername, '/',...
        TRP_file_name);  
    Names_array(k) = cellstr(get_this_data_T);
    Genotype_array(k) = cellstr(foldername);
   % else
        %then I guess I'm just skipping it
   % end
   end
end

%This is a list of all of the files I want to compile:
Names_array = Names_array(~cellfun('isempty',Names_array));
Genotype_array = Genotype_array(~cellfun('isempty',Genotype_array)); %this cell array holds the genotype info

%Make arrays to hold the new data
[c,r] = (size(Names_array));
hold_p_data = zeros(length(Names_array),13);
hold_r_data = zeros(length(Names_array),13);
hold_n_data =zeros(length(Names_array),13);

%Step 2. Step through name list and put data into meta tables
blank = zeros(1,13);

for i = 1:c
T = readtable(char(Names_array(i)));
[s,t] = size(T);
if s == 1
    hold_p_data(i,:) = blank;
    hold_r_data(i,:) = blank;
    hold_n_data(i,:) = blank;
else
hold_p_data(i,:) = T{1,:};
hold_r_data(i,:) = T{2,:};
hold_n_data(i,:) = T{3,:};
end 
end
headings = T.Properties.VariableNames;

%Dealing with the genotype end of things
Geno_table = array2table(Genotype_array,'VariableNames',{'Genotype'});

%Generating the Permissive plot report
P_table = array2table(hold_p_data);
P_table.Properties.VariableNames = headings;
Full_P_table = horzcat(Geno_table, P_table);

%Generating the Restrictive plot report
R_table = array2table(hold_r_data);
R_table.Properties.VariableNames = headings;
Full_R_table = horzcat(Geno_table, R_table);

%Generating the Normalized plot report
N_table = array2table(hold_n_data);
N_table.Properties.VariableNames = headings;
Full_N_table = horzcat(Geno_table, N_table);

%Step 3. writing data to file
writetable(Full_P_table, strcat(var,'_Permissive.csv'), 'Delimiter', ',') %to a file
writetable(Full_R_table, strcat(var,'_Restrictive.csv'), 'Delimiter', ',') %to a file
writetable(Full_N_table, strcat(var,'_Normalized.csv'), 'Delimiter', ',') %to a file


%Step 4. creating plots
Xes = transpose(Full_P_table.Genotype);
[th, tha] = size(Xes);

%Step 4a. Plotting Mean_I_speed 
figure; %Permissive
errorbar (Full_P_table.Mean_Mean_I_speed, Full_P_table.Sterr_Mean_I_speed, 'ko');
set(gca,'XTick',[1:1:tha]);
set(gca,'XTickLabel',Xes);
title (strcat(var, ' Permissive Data'));
xlabel ('Genotype');
ylabel ('Mean of Mean I Speed, microns/sec');
print (strcat(var, ' P Mean I Speed'), '-depsc');

figure; %Restrictive
errorbar (Full_R_table.Mean_Mean_I_speed, Full_R_table.Sterr_Mean_I_speed, 'ro');
set(gca,'XTick',[1:1:tha]);
set(gca,'XTickLabel',Xes);
title (strcat(var,' Restrictive Data'));
xlabel ('Genotype');
ylabel ('Mean of Mean I Speed, microns/sec');
print (strcat(var, ' R Mean I Speed'), '-depsc');

figure; %Overlay Restrictive and Permissive
errorbar (Full_R_table.Mean_Mean_I_speed, Full_R_table.Sterr_Mean_I_speed, 'ro');
hold on
errorbar (Full_P_table.Mean_Mean_I_speed, Full_P_table.Sterr_Mean_I_speed, 'ko');
set(gca,'XTick',[1:1:tha]);
set(gca,'XTickLabel',Xes);
title ( strcat(var, ' Permissive and Restrictive Data'));
xlabel ('Genotype');
ylabel ('Mean of Mean I Speed, microns/sec');
print ( strcat(var, ' R and P Mean I Speed'), '-depsc');

figure; %Normalized
errorbar (Full_N_table.Mean_Mean_I_speed, Full_N_table.Sterr_Mean_I_speed, 'ko');
set(gca,'XTick',[1:1:tha]);
set(gca,'XTickLabel',Xes);
title ( strcat(var, ' Normalized Data'));
xlabel ('Genotype');
ylabel ('Mean of Mean I Speed, microns/sec');
print ( strcat(var, ' N Mean I Speed'), '-depsc');

%Step 4b. Plotting Std_I_speed
figure; %Permissive
errorbar (Full_P_table.Mean_Std_I_speed, Full_P_table.Sterr_Std_I_speed, 'kx');
set(gca,'XTick',[1:1:tha]);
set(gca,'XTickLabel',Xes);
title ( strcat(var, ' Permissive Data'));
xlabel ('Genotype');
ylabel ('Mean of Std I Speed, microns/sec');
print ( strcat(var, ' P Std I Speed'), '-depsc');

figure; %Restrictive
errorbar (Full_R_table.Mean_Std_I_speed, Full_R_table.Sterr_Std_I_speed, 'kx');
set(gca,'XTick',[1:1:tha]);
set(gca,'XTickLabel',Xes);
title ( strcat(var, ' Restrictive Data'));
xlabel ('Genotype');
ylabel ('Mean of Std I Speed, microns/sec');
print ( strcat(var, ' R Std I Speed'), '-depsc');

figure; %Overlay Restrictive and Permissive
errorbar (Full_R_table.Mean_Std_I_speed, Full_R_table.Sterr_Std_I_speed, 'rx');
hold on
errorbar (Full_P_table.Mean_Std_I_speed, Full_P_table.Sterr_Std_I_speed, 'kx');
set(gca,'XTick',[1:1:tha]);
set(gca,'XTickLabel',Xes);
title ( strcat(var, ' Permissive and Restrictive Data'));
xlabel ('Genotype');
ylabel ('Mean of Std I Speed, microns/sec');
print ( strcat(var, ' R and P Std I Speed'), '-depsc');

figure; %Normalized
errorbar (Full_N_table.Mean_Std_I_speed, Full_N_table.Sterr_Std_I_speed, 'kx');
set(gca,'XTick',[1:1:tha]);
set(gca,'XTickLabel',Xes);
title ( strcat(var, ' Normalized Data'));
xlabel ('Genotype');
ylabel ('Mean of Std I Speed, sec-1');
print ( strcat(var, ' N Std I Speed'), '-depsc');
%close all

%Step 4c. Plotting_Stride_Freq
figure; %Permissive
errorbar (Full_P_table.Mean_Stride_freq, Full_P_table.Sterr_Stride_freq, 'k.');
set(gca,'XTick',[1:1:tha]);
set(gca,'XTickLabel',Xes);
title ( strcat(var, ' Permissive Data'));
xlabel ('Genotype');
ylabel ('Mean of Stride freq, sec-1');
print ( strcat(var, ' P Stride freq'), '-depsc');

figure; %Restrictive
errorbar (Full_R_table.Mean_Stride_freq, Full_R_table.Sterr_Stride_freq, 'r.');
set(gca,'XTick',[1:1:tha]);
set(gca,'XTickLabel',Xes);
title ( strcat(var, ' Restrictive Data'));
xlabel ('Genotype');
ylabel ('Mean of Stride freq, sec-1');
print ( strcat(var, ' R Stride freq'), '-depsc');

figure; %Overlay Restrictive and Permissive
errorbar (Full_R_table.Mean_Stride_freq, Full_R_table.Sterr_Stride_freq, 'r.');
hold on
errorbar (Full_P_table.Mean_Stride_freq, Full_P_table.Sterr_Stride_freq, 'k.');
set(gca,'XTick',[1:1:tha]);
set(gca,'XTickLabel',Xes);
title ( strcat(var, ' Permissive and Restrictive Data'));
xlabel ('Genotype');
ylabel ('Mean of Stride freq, sec-1');
print ( strcat(var, ' R and P Stride freq'), '-depsc');

figure; %Normalized
errorbar (Full_N_table.Mean_Stride_freq, Full_N_table.Sterr_Stride_freq, 'k.');
set(gca,'XTick',[1:1:tha]);
set(gca,'XTickLabel',Xes);
title ( strcat(var,' Normalized Data'));
xlabel ('Genotype');
ylabel ('Mean of Stride freq, sec-1');
print ( strcat(var,' N Stride freq', '-depsc'));
%close all

end
