# Supplementary material for: Functional Genetic Screen to Identify Interneurons Governing Behaviorally Distinct Aspects of Drosophila Larval Motor Programs
Source: G3 (Bethesda). 2016 May 6;6(7):2023–31. doi: 10.1534/g3.116.028472 (PMC4938655; doi:10.1534/g3.116.028472)
Supplement: Supplemental Material [file supp_g3.116.028472_FileS1.zip › matt paper matlab code/split_into_two_genos.m]

function [TRP_larva, Shi_larva] = split_into_two_genos(Single_larva_table)
%%Step 2. Descriptive statistics 1-4.
%Permissive for TRPA1, Restrictive for TRPA1
%Permissive for Shibirie, Restrictive for Shibirie
%the output of this is two .csv files "genotype_Shi.csv" and
%"genotype_TRP.csv"

%Step 2a. Split into Shibirie versus TRP array
%note this assumes we only have those two genotypes
larva_arrayT = Single_larva_table; %Here copy all of the records to a T array
larva_arrayS = Single_larva_table;%Here copy all of the records to a S array
larva_array2 = Single_larva_table;
%split into two arrays one for the TRPA1 genotype and the other for the Shi

TRP_array = 0; %these are counters
Shi_array = 0; %counter
%here find  index of all of records that contain the word TRP or Shi
for k = 1:height(larva_array2)
    if strfind (cell2mat(larva_array2{k,1}), 'TRP') > 0 %find TRP in larva_array2
        TRP_array = TRP_array +1;
        TRPIndex(TRP_array) = k; %this holds the indexes of TRP records
    elseif strfind (cell2mat(larva_array2{k,1}), 'Shi')>0 %find Shi in larva_array2
        Shi_array = Shi_array +1;
        ShiIndex(Shi_array) = k; %this holds the indexes of Shi records
    else
        %none of the above
    end    
end
if exist('ShiIndex') == 1 %If there were any Shi records then 
    larva_arrayT(ShiIndex,:) = []; %delete them out of the T array
end
if exist('TRPIndex') == 1 %If there were any TRP records then 
    larva_arrayS(TRPIndex,:) = []; %delete them out of the S array
end

%setting up the name for the file to be saved (see below)
genotype = char(larva_array2.Genotype(1));
geno = genotype(1:5);
varT = strcat(geno,'_TRP.csv');
varS = strcat(geno,'_Shi.csv');

TRP_larva = larva_arrayT; %at this point I have only one value for each larva
Shi_larva = larva_arrayS;
%Don't touch anything above here it works

%Output to the file goes to the workspace (see the header)
writetable(TRP_larva, varT, 'Delimiter', ','); %to a file
assignin('caller', 'TRP_larva', TRP_larva); %and can be accessed by a call from another script

writetable(Shi_larva, varS, 'Delimiter', ','); %to a file
assignin('caller', 'Shi_larva', Shi_larva); %and can be accessed by a call from another script
