# Supplementary material for: Functional Genetic Screen to Identify Interneurons Governing Behaviorally Distinct Aspects of Drosophila Larval Motor Programs
Source: G3 (Bethesda). 2016 May 6;6(7):2023–31. doi: 10.1534/g3.116.028472 (PMC4938655; doi:10.1534/g3.116.028472)
Supplement: Supplemental Material [file supp_g3.116.028472_FileS1.zip › matt paper matlab code/parse_file_name.m]

function [recdate, genotype, larva, temp, video ] = parse_file_name(file_name)

%expect file name with this format
%each field is separated by a _ 
%date (e.g., 071212)
%genotype (e.g.,13E06TRPA1, which would be the TRPA1 version, 
    %or 13E06, this would be the Shibirie version, but not all genotypes have these)
%larvae (e.g., larva1, larva2)
%temp and record number (e.g., p1)
%and the ending is modified to end like this "sp.csv"
%so the whole file name would be something like this:
%021913_13E06TRPA1_larva1_p2_sp.csv


%Step 1. 
%file name to find each thing between the _
C_text = textscan(file_name, '%s',4, 'Delimiter','_');
class(C_text)

%I am assigning variables for use in other places
%all are currently char arrays
recdate = C_text{1,1}{1,1};
%assignin('caller', 'recdate', recdate);

genotype = C_text{1,1}{2,1};
class(genotype)
    if length(genotype) < 6 %then this one doesn't have a TRPA1 ending
        genotype = strcat(genotype, 'Shi');
    end
%assignin('caller', 'genotype', genotype);

    B = C_text{1,1}{3,1};
larva =  str2num(B(6));
%assignin('caller', 'larva', larva);

    D = C_text{1,1}{4,1}; %this is a temporary holding variable
temp = D(1); %this is a character
%assignin('caller', 'temp', temp);
video = str2num(D(2)); %this is not a "double"
%assignin('caller', 'video', video);
