# Supplementary material for: Functional Genetic Screen to Identify Interneurons Governing Behaviorally Distinct Aspects of Drosophila Larval Motor Programs
Source: G3 (Bethesda). 2016 May 6;6(7):2023–31. doi: 10.1534/g3.116.028472 (PMC4938655; doi:10.1534/g3.116.028472)
Supplement: Supplemental Material [file supp_g3.116.028472_FileS1.zip › matt paper matlab code/single_number_per_larva.m]

function [Single_larva_table] = Single_number_per_larva (Output_Table)

%this function averages all the numbers for a single larva for upto three
%recordings per larva.
%The output of this is the Single_larva_table to workspace or caller
%and a .csv file in the directory called "_per_larva.csv"

%%Step 0. Reading in data
larva_array = Output_Table; 
%This is a Table in this format
%    {'Genotype','Recording_date', 'Larva_number', 'Temp_recording', ...
%   'Video_number', 'Mean_I_speed', 'Stdev_I_speed', 'Speed', 'Stride_freq'});

%%Step 1. 
%Come up with a set of numbers for each larva at each temp
%Step 1A. How many '1' recordings are there?
counter = 0; % a counter
for i = 1:height(larva_array)
    A = cell2mat(larva_array{i,5}); %here looking at the value in teh Video_number column
    if A == '1'   %if it's 1 then its the first video
      counter = counter +1;
   end
end
%counter; %this is the number of larva recorded
A = cell(counter, 8); %this is initiallizing a new array
%Sorting the table into  based on Recording_date, larva_number,Temp_recording, video_number
%should already be in this order, but this is just to make sure

%Step 1AA. If there are videos that are '3' what do I do? 
%I'm going to delete them.
%I'm still assuming there are no video 4s
larva_array = sortrows(larva_array,'Video_number','ascend');
countera = 0;
for a =1:height(larva_array)
    if strfind (cell2mat(larva_array{a,5}), '3') > 0 %find 3 in larva_array2 
        countera = countera +1;
        ind(countera) = a; %this holds the indexes of TRP records 
    end
end

E = exist ('ind'); %this is an error check
if E == 0
else
    larva_array([ind],:) = []; %deletes rows with a 3 in them
end

%Step 1B. Make sure the data is in the correct order
larva_array2 = larva_array; %save the data
larva_array2 = sortrows(larva_array, {'Genotype', 'Recording_date', 'Larva_number',...
    'Temp_recording', 'Video_number'},...
    {'ascend','ascend', 'ascend', 'ascend', 'ascend'});

%Step 1C. Loop through, do averaging and assigning into a new array
for i = 1:height(larva_array2)
    if height(larva_array2) < i
           % Note = 'I am in my error catcher'
            break
    end    
    Vid = cell2mat(larva_array2{i,5}); %here looking at the value in th Video_number column
    if Vid ~= '1'   %if it's 1 then its the first video
        %hey = 'not one' %just for debugging
        %note this code will break if there are more than two observations
        %of the same genotype!
      %do some checking
      first = strcat(larva_array2{(i-1),1}, ...
          larva_array2{(i-1),2}, larva_array2{(i-1),3}, larva_array2{(i-1),4}); %stringing variables together
      second = strcat(larva_array2{(i),1}, ...
          larva_array2{(i),2}, larva_array2{(i),3}, larva_array2{(i),4}); %stringing variables together
      
      if strcmp(first, second) == 1 %comparing the variables to be sure it's the same larva and temp
        %coming up with an average for each value
        Mean_I_speed_1 = larva_array2{i-1,6};
        Mean_I_speed_2 = larva_array2{i,6};
        Mean_I_speed = (Mean_I_speed_1 + Mean_I_speed_2)/2;
        larva_array2{i-1,6}= Mean_I_speed;
        
        Stdev_I_speed_1 = larva_array2{i-1,7};
        Stdev_I_speed_2 = larva_array2{i,7};
        Stdev_I_speed = (Stdev_I_speed_1 + Stdev_I_speed_2)/2;
        larva_array2{i-1,7}= Stdev_I_speed;
         
        Speed_1 = larva_array2{i-1,8};
        Speed_2 = larva_array2{i,8};
        Speed = (Speed_1 + Speed_2)/2;
        larva_array2{i-1,8}= Speed;
        
        Stride_freq_1 = larva_array2{i-1,9};
        Stride_freq_2 = larva_array2{i,9};
        Stride_freq = (Stride_freq_1 + Stride_freq_2)/2;
        larva_array2{i-1,9}= Stride_freq;
           
        larva_array2(i,:) = [];   %deleting a row if there are two of them

      else
         Error = 'Cannot average because larva are not the same'
         return
      end
        
    else
       %Do something?
    end
end

%setting up the name for the file to be saved (see below)
genotype = char(larva_array.Genotype(1));
geno = genotype(1:5);
var = strcat(geno,'_per_larva.csv');

Single_larva_table = larva_array2; %at this point I have only one value for each larva
%Don't touch anything above here it works

%Output to the file goes to the workspace (see the header)
writetable(Single_larva_table, var, 'Delimiter', ','); %to a file
assignin('caller', 'Single_larva_table', Single_larva_table); %and can be accessed by a call from another scripte
