# Supplementary material for: Functional Genetic Screen to Identify Interneurons Governing Behaviorally Distinct Aspects of Drosophila Larval Motor Programs
Source: G3 (Bethesda). 2016 May 6;6(7):2023–31. doi: 10.1534/g3.116.028472 (PMC4938655; doi:10.1534/g3.116.028472)
Supplement: Supplemental Material [file supp_g3.116.028472_FileS1.zip › matt paper matlab code/find_larval_centroids.m]

function [ cX,cY,a ] = find_larval_centriods (I,var)


%I is an 8 bit image 0 to 255 
%Iout is a binary image that is just the larva

 %%This is all finding the larva
   
   %adding a blur step
        G = fspecial('gaussian',[2 2],2); % defalut create the gaussian filter with size hsize = [5 5] and sigma = 2
        Ig = imfilter(I,G,'same');  % Filter it
        I = Ig;    
     %   imshow(Ig)
         
   %get threshold value
         %level = graythresh(I), %this doesn't work so well
         thresh = multithresh(I); %this one uses "Otsu's method and is much better"
         level = thresh;
         thresholdValue = level; %thresholdValue used for setting the minimum level for creating a binary image     
         binaryImage = I > thresholdValue; % Bright objects will be the chosen if you use >.
        
         
   %filling holes
         size = 3;
         binaryImage = imfill(binaryImage,'holes'); % Do a "hole fill" to get rid of any background pixels inside the blobs.
         se = strel('disk', size); %making a structuring element for the image below, bigger the size, smoother the object
         binaryImage = imclose(binaryImage,se); %using the structuring element to smooth   
              
   %Finding the objects in the binary image
         %this makes a label matrix but is supposed to be better than the code below 
         CC = bwconncomp(binaryImage); 
         LM = labelmatrix(CC);        
         %LM = bwlabel(binaryImage); %making a lable matrix of all objects in binary image
         %RGB2 = label2rgb(LM, 'spring', 'c', 'shuffle');
         %imshow(RGB2)
    
   %Figuring out the area of each object
      R = regionprops(LM, 'Area','Centroid'); %getting the areas of the the regions in the binary image
      %R = regionprops(binaryImage, 'Area') %getting the areas of the the regions in the binary image
      %   R.Area %Note the biggest object is the border!!!    
      
   %Setting the size I expect for the larva
        larvabiggerthan = 75; % how many pixels threshold to get larva
        larvasmallerthan = 250; %how many pixels to to get larvae

   %Getting just the larva    
        ind = find([R.Area] >= larvabiggerthan & [R.Area] <=larvasmallerthan); %finding the indices of the region that is a certain size 
        
        if isempty(ind) == 0 && length(ind) == 1
            %then 
            Iout = ismember(LM, ind); %making a new image (is it binary), that passes filter above
 %          R2 = regionprops(Iout, 'Centroid')
            %centroids = cat (1, R2.Centroid)
            cX = R(ind).Centroid(1);
            cY = R(ind).Centroid(2);
            a = R(ind).Area;
            %val = [cX cY]
        else
            cX = NaN;
            cY = NaN;
            a = NaN;
            Iout = I;
        end
        
      if var == 1;       
          imshow(Iout)
          hold on
          plot (cX,cY,'ro')       
          figure
        end
        
        
