# Supplementary material for: Functional Genetic Screen to Identify Interneurons Governing Behaviorally Distinct Aspects of Drosophila Larval Motor Programs
Source: G3 (Bethesda). 2016 May 6;6(7):2023–31. doi: 10.1534/g3.116.028472 (PMC4938655; doi:10.1534/g3.116.028472)
Supplement: Supplemental Material [file supp_g3.116.028472_FileS1.zip › matt paper matlab code/run_Centroid_finder_in_subdirs.m]

function run_Centroid_finder_in_subdirs
%UNTITLED2 Summary of this function goes here
%   Detailed explanation goes here

FileList = dir; %lists all files in directory
N = size(FileList,1); %this is the number of files in the directory

for k = 1:N %loop through all of the files in the directory
   filename = FileList(k).name; %gets the file name
   if FileList(k).isdir == 1 %check to see if the file is a directory 
    %if it is a directory then
       SubFileList = dir(filename); %get then list all the files within it
       SubN = size(SubFileList, 1); %this tells how many files are in subdirectory
        for j = 1:SubN %loop through subdiectory
            subfilename = SubFileList(j).name; %get the file name
            tif_detector = strfind(subfilename, '.tif');
            if tif_detector > 1;
                filename
                subfilename
                pathname = strcat(filename, '/',subfilename)
                stack_playback(pathname)
            end
        end
   end

   % insert your script code here:
   % stack_playback(filename);

end

%% specify folder
%Folder={'c:\MyFolder\F1';'c:\MyFolder\F2';'c:\MyFolder\F3'};
%for k=1:length(Folder)
%  MyPlot(Folder{k});
%end

%% or find the folder
%ParentFolder='c:\MyFolder';
%AllFile=dir(fullfile(ParentFolder,'F*'));
%FolderOnly=AllFile([AllFile.isdir]);

%for k=1:length(FolderOnly)
%  MyPlot(fullfile(ParentFolder,FolderOnly(k).name));
%end


end
