# Supplementary material for: Functional Genetic Screen to Identify Interneurons Governing Behaviorally Distinct Aspects of Drosophila Larval Motor Programs
Source: G3 (Bethesda). 2016 May 6;6(7):2023–31. doi: 10.1534/g3.116.028472 (PMC4938655; doi:10.1534/g3.116.028472)
Supplement: Supplemental Material [file supp_g3.116.028472_FileS1.zip › matt paper matlab code/combo_csv.m]

function [Output_Table] = combo_csv

%This script is intended to take a bunch of individual speed files and put
%them into one big table with the info from the header of the file about
%the recordinging.
%It creates a CSV file in the directory called e.g. "13D06_combo.csv".
%It also creates a workspace varibale called Output_table.
%I expect each csv input to have 4 columns and two rows.
%The top row has the headings:
%Mean_I_speed Stdev_I_speed Speed Stride_Freq

%Step 1.
%Find all of the files I'm interested in compiling within a directory
%and make two data structures to compile the data with the file name.
intdir=dir; %dir command gets you a structured array of file information in directory
%such as name, date, bytes, isdir, datenum      
counter = 0;
for n=1:length(intdir) %loops through all files in directory
    %if file is not a directory and has a "_sp.csv" at end then...
    if intdir(n).isdir==0 && strcmp(intdir(n).name(end-6:end),'_sp.csv')==1 
       counter = counter+ 1; %tells you how many files there are in this genotype
    end
end  
%Here we're initializing a blank arrays; the goal of step 1.
A = cell(counter,5); 
XXX = zeros(counter,4);

%Step 2.   
%Find all of the files I'm interested in compiling within a directory
%take the info from the header of the file and from within the file
%and produce one big table with all of the info from the whole directory.
%Note one folder per genotype organization is assumed!
counter2 = 1; %used for assingin data to correct row of table
 for n=1:length(intdir) %loops through all files in directory   
     %if file is not a directory and has a "_sp.csv" at end then...
    if intdir(n).isdir==0 && strcmp(intdir(n).name(end-6:end),'_sp.csv')==1 
        file_name = intdir(n).name; %I'm getting file name
        %Step 2a. this is getting data from the file name
        %I am expecting a file name with this format
        %each field is separated by a _ 
        %date (e.g., 071212)
        %genotype (e.g.,13E06TRPA1, which would be the TRPA1 version, 
        %or 13E06, this would be the Shibirie version, but not all genotypes have these)
        %larvae (e.g., larva1, larva2)
        %temp and record number (e.g., p1)
        %and the ending is modified to end like this "sp.csv"
        %so the whole file name would be something like this:
        %021913_13E06TRPA1_larva1_p2_sp.csv
       
        %Step 2a1.  file name to find each thing between the _
        C_text = textscan(file_name, '%s',4, 'Delimiter','_');
        %I am assigning variables for use in other places, all are currently char arrays
        recdate = C_text{1,1}{1,1};
        genotype = C_text{1,1}{2,1};
        if length(genotype) < 6 %then this one doesn't have a TRPA1 ending
            genotype = strcat(genotype, 'Shi'); %So I'm adding a Shi ending
        end
        B = C_text{1,1}{3,1}; %this is a temp holding variable
        larva =  str2num(B(6));
        D = C_text{1,1}{4,1}; %this is a temporary holding variable
        temp = D(1); %this is a character   
        video = str2num(D(2)); %this is not a "double"       
        
        %Step 2a2. assigining the data from the file name to columns in the array A
            A(counter2,1) = cellstr(genotype); %converting so I can put data into the array A
            A(counter2,2) = cellstr(recdate);
            A(counter2,3) = cellstr(num2str(larva)); %converting number to string to cell to put into array A
            A(counter2,4) = cellstr(temp);
            A(counter2,5) = cellstr(num2str(video));
        
        %Step 2b.Gets the data from the file
        %assigns the data to columns in the array A
        T = readtable (file_name);
        XXX(counter2,1) = T.Mean_I_speed; % Mean_I_speed 
        XXX(counter2,2) = T.Stdev_I_speed; % Stdev_I_speed
        XXX(counter2,3) = T.Speed; % Speed
        XXX(counter2,4) = T.Stride_freq; % Stride_freq
        
        counter2 = counter2 +1; %increments counter so get data into next row for next file
    end
 end  

%Step 3. I am putting the data into a table
Names_table = array2table(A,'VariableNames',{'Genotype','Recording_date',...
    'Larva_number', 'Temp_recording', 'Video_number'});
Data_table = array2table(XXX, 'VariableNames',...
    {'Mean_I_speed', 'Stdev_I_speed', 'Speed', 'Stride_freq'});
Output_Table = horzcat(Names_table, Data_table);

%Step 4. I am outputting the data
%setting up the name for the file to be saved (see below)
geno = genotype(1:5);
varO = strcat(geno,'_combo.csv');
%Output to the file goes to the workspace (see the header)
writetable(Output_Table, varO, 'Delimiter', ',') %to a file
assignin('caller', 'Output_Table', Output_Table) %and can be accessed by a call from another script
