# Supplementary material for: Functional Genetic Screen to Identify Interneurons Governing Behaviorally Distinct Aspects of Drosophila Larval Motor Programs
Source: G3 (Bethesda). 2016 May 6;6(7):2023–31. doi: 10.1534/g3.116.028472 (PMC4938655; doi:10.1534/g3.116.028472)
Supplement: Supplemental Material [file supp_g3.116.028472_FileS1.zip › matt paper matlab code/stack_playback.m]

function [T] = stack_playback( tifstackname )
%This function takes a tiff stack and finds the centroids and area of the
%"larva in each frame"
%It then returns a table "T" with four columns, headers are Frames,
%CentroidX, CentroidY, and Area


%Here you read in the image
[timepoint] = read_image(tifstackname); %timepoint is a TIFFstack object
%class(timepoint)

%Here you set up the loop conditions for this object
[x,y,z] = size(timepoint); %this tells you the size of the object
NumberOfFrames = z; %if you want to loop thru the whole movie
%NumberOfFrames = 1200; %if you want to specific a different end point

Centroid_data = zeros(z,4); %pre allocating empty array

nstart = 1; %used in for loop below
nstop = NumberOfFrames; %used in for loop below
show = 0; %if you want the find_larva script to show the object

for n = nstart:nstop
       n %this is a counter mainly for debugging
I = timepoint(:,:,n); %this is capturing data from a specific frame
%class (I) %the data is 8-bit 0 to 255

[c1, c2, a] = find_larval_centroids(I,show); %finds larva and returns it in binary image called Iout
%c1 is the X centroid
%c2 is the Y centroid
%a is the area
Centroid_data(n,:) = [n c1 c2 a];

end
T = array2table(Centroid_data,...
    'VariableNames',{'Frames' 'CentroidX' 'CentroidY' 'Area'});

%changing the file name from '.tif to '.txt'

C = strsplit(tifstackname, '.'); %splitting at '.'
str =char(strcat(C(1), '.csv')); %creates a new array, of type cell converted to character
writetable(T,str, 'Delimiter',',');
end
