# Supplementary material for: Functional Genetic Screen to Identify Interneurons Governing Behaviorally Distinct Aspects of Drosophila Larval Motor Programs
Source: G3 (Bethesda). 2016 May 6;6(7):2023–31. doi: 10.1534/g3.116.028472 (PMC4938655; doi:10.1534/g3.116.028472)
Supplement: Supplemental Material [file supp_g3.116.028472_FileS1.zip › matt paper matlab code/plot_all_data.m]

function plot_all_data (var)

%Input code:
%'TP' is TRP permissive; 'TR' is TRP restrictive; 'TN' is TRP normalized
%'SP' is Shi permissive; 'SR' is Shi restrictive; 'SN' is Shi normalized
%%Step 1. Figure out all of the directories inside the folder
%and put all their names into a file
FileList = dir; %lists all files in directory
N = size(FileList,1); %this is the number of files in the directory
Names_array = cell(length(FileList),1); 
Genotype_array = cell(length(FileList),1); 

for k = 3:N %
   foldername = FileList(k).name; %gets the file name
   if FileList(k).isdir == 1 %check to see if the file is a directory 
    directory_name = cd;
    if var == 'TP'
      TRP_file_name = strcat(foldername,'_TRP_Permissive.csv');
       PBDP = 'pBDP_TRP_p.csv';
       PBDP_sum = 'pBDP_TRP_Summary.csv';
       PsumRow = 1;
      ti_heading = 'TRP Permissive';
    elseif var == 'TR'
      TRP_file_name = strcat(foldername,'_TRP_Restrictive.csv');
      PBDP = 'pBDP_TRP_r.csv';
        PBDP_sum = 'pBDP_TRP_Summary.csv';
        PsumRow = 2;
       ti_heading = 'TRP Restrictive';
    elseif var == 'TN'
      TRP_file_name = strcat(foldername,'_TRP_Normalized.csv');
      PBDP = 'pBDP_TRP_n.csv';
        PBDP_sum = 'pBDP_TRP_Summary.csv';
        PsumRow = 3;
       ti_heading = 'TRP Normalized';
    elseif var == 'SP'
      TRP_file_name = strcat(foldername,'_Shi_Permissive.csv');
      PBDP = 'pBDP_Shi_p.csv';
        PBDP_sum = 'pBDP_Shi_Summary.csv';
        PsumRow = 1;
       ti_heading = 'Shi Permissive';
    elseif var == 'SR'
      TRP_file_name = strcat(foldername,'_Shi_Restrictive.csv');
        PBDP_sum = 'pBDP_Shi_Summary.csv';
        PsumRow = 2;
      PBDP = 'pBDP_Shi_r.csv';
       ti_heading = 'Shi Restrictive';
    elseif var == 'SN'
      TRP_file_name = strcat(foldername,'_Shi_Normalized.csv');
      PBDP = 'pBDP_Shi_n.csv';
        PBDP_sum = 'pBDP_Shi_Summary.csv';
        PsumRow = 3;
       ti_heading = 'Shi Normalized';
        %message = 'Expecting Shi files'
    end
    get_this_data_T = strcat(directory_name,'/',foldername, '/',...
        TRP_file_name);  
    Names_array(k) = cellstr(get_this_data_T);
    Genotype_array(k) = cellstr(foldername);
   end
end

%This is a list of all of the files I want to compile:
Names_array = Names_array(~cellfun('isempty',Names_array));
Genotype_array = Genotype_array(~cellfun('isempty',Genotype_array));%this cell array holds the genotype info
[r,c] = (size(Names_array)); %r this is how many rows in the Names_array

%PBDP
P = readtable(char(PBDP));
lp = length(P.Mean_I_speed);
Yp(1:lp) = 0; 
PS = readtable(char(PBDP_sum));

%Plotting for Mean_I_speed
stdevNum = PS.Sterr_Mean_I_speed(PsumRow)*sqrt(PS.Count(PsumRow)-1);
pBDP_interval_1 = PS.Mean_Mean_I_speed(PsumRow) + stdevNum;
pBDP_interval_2 = PS.Mean_Mean_I_speed(PsumRow) - stdevNum;
figure;
for i = 1:r
T = readtable(char(Names_array(i)))
[s,t] = size(T);
if s == 1
    l = 1;
else
    l = length(T.Mean_I_speed);
    Y(1:l) = i;
    plot(transpose(Y),T.Mean_I_speed, 'o')
    hold on
    Y = [];
end 
    plot(transpose(Yp), P.Mean_I_speed,'ko')
    set(gca,'XTick',[1:1:r]);
    set(gca,'XTickLabel',Genotype_array);
    title (strcat(ti_heading));
    xlabel ('Genotype');
    ylabel ('Mean I Speed, microns/sec');
    refline(0,pBDP_interval_1);
    refline(0,pBDP_interval_2);
    print (strcat(var, ' Ind Mean I Speed'), '-depsc');
end


end
