# Supplementary material for: Functional Genetic Screen to Identify Interneurons Governing Behaviorally Distinct Aspects of Drosophila Larval Motor Programs
Source: G3 (Bethesda). 2016 May 6;6(7):2023–31. doi: 10.1534/g3.116.028472 (PMC4938655; doi:10.1534/g3.116.028472)
Supplement: Supplemental Material [file supp_g3.116.028472_FileS1.zip › matt paper matlab code/Compile_data_subdirs.m]

function Compile_data_subdirs
%UNTITLED2 Summary of this function goes here
%   Detailed explanation goes here

FileList = dir; %lists all files in directory
N = size(FileList,1); %this is the number of files in the directory

for k = 1:N %loop through all of the files in the directory
   filename = FileList(k).name; %gets the file name
   if FileList(k).isdir == 1 %check to see if the file is a directory 
    %if it is a directory then
       SubFileList = dir(filename); %get then list all the files within it
       SubN = size(SubFileList, 1); %this tells how many files are in subdirectory     
       V = int16(SubN-2)/3;
       s = struct('name',{}, 'Mean_I_speed', [], 'Stdev_I_speed', [], 'Speed', [], 'Stride_freq', [])
       for j = 1:SubN %loop through subdiectory    
            subfilename = SubFileList(j).name %get the file name
            Array(j,1) = subfilename
            spcsv_detector = strfind(subfilename, 'sp.csv');        
            if spcsv_detector > 1;
               % pathname = strcat(filename, '/',subfilename)
            end
        end
   end

end

end
