# Supplementary material for: Functional Genetic Screen to Identify Interneurons Governing Behaviorally Distinct Aspects of Drosophila Larval Motor Programs
Source: G3 (Bethesda). 2016 May 6;6(7):2023–31. doi: 10.1534/g3.116.028472 (PMC4938655; doi:10.1534/g3.116.028472)
Supplement: Supplemental Material [file supp_g3.116.028472_FileS1.zip › matt paper matlab code/speed_calc.m]

function [SpOut] = speed_calc( file_name )
%filename will come from the run_on_multifiles script
%   Detailed explanation goes here

display_plots = 1; %value of 1 here will show all plots

%%Step 0. I am setting up the parameters on which I will convert frames to
%sec and pixels to microns
%all values can be modified here, check with Matt on conversion factors!
frame_rate = 4; % 4 hz is equal to .25 sec intervals
sec_per_frame = 1/frame_rate;
pixels = 345; %number of pixels on smallest zoom, Matt will double check
microns = 10000;%one centimeter


%%Step 1. I am importing data and setting values 
%T = readtable(file_name);
T = file_name;
Centroids = T; %this is a table
%the fields are .Frames, .CentroidX, .CentroidY, .Area

Var = T.Properties.VariableNames

k = strfind((Var),'CentroidX');

if isempty(cell2mat(k)) == 1
  Error = 'skipping this file because it does not have CentoidX in it'
    return
end

x = Centroids.CentroidX;
    %let's check the data a bit
    %if it's all NaN then I just exit this code
        check = isnan(x);
        if sum(check) == length(x)
            Err = 'skipping this file because it has all NaNs'
            return
        end
y = Centroids.CentroidY;
t = Centroids.Frames;
a = Centroids.Area;

%split_name = strsplit(file_name, '.')
%save_name = strcat(split_name{1}, '.eps')
%spaced_name = strrep(split_name{1}, '_', ' ')

%Checking my data is imported ok
if display_plots == 2
figure; 
h=cline(x,y,t,t);
%title (spaced_name,'FontWeight','bold');
xlabel ('X Centroid (frames)');
ylabel ('Y Centroid (frames)');
%print (save_name, '-depsc')
close all
end

%%Step 2. I am calculating the displacement
movement = zeros((length(x)-1),1); %this is an empty array to make it go faster
for i = 1:(length(x)-1)
    X1 = (x(i)-x(i+1));
    Y1 = (y(i)-y(i+1));
    X2 = X1^2;
    Y2 = Y1^2;
    movement(i) = sqrt(X2+Y2);
end


%%Step 3. Now if the centroid moves more than the half the length of the larva I cut
%those frames
untrimmed_movement = movement; %saving the untrimmed movement here
AveArea = nanmean(a); %the average "size" from area of larva
%Area = sqrt(area/pi)
LarRad = sqrt((AveArea/3.14)); %the larval radius
med = LarRad; %this is the cutoff value.
for j = 1:length(movement)
    if movement(j) > med %if it moves too far 
        movement(j) = NaN; %then replace that value with NaN
    end
end

%check my trimming on a plot
if display_plots == 1
figure; plot (untrimmed_movement, 'ro'); %the original 
hold on; plot (movement,'k.'); %the retained values
title ('retained values');
xlabel ('Times (frames)');
ylabel ('Movement (pixels)');
end


%%Step 4.Converting movement to useful units.
movement = movement./pixels;
movement = movement.*microns;

%plotting the movement
if display_plots == 1
figure, plot (movement);
xlabel ('Times (frames)');
ylabel ('Movement (microns)');
end

%%Step 5. Now I am calculating speed (two ways, hopefully the agree!)
%Method 1. this is instantaneous speed
Ispeed = zeros(length(movement),1);
for k = 1:length(movement)
Ispeed(k) = movement(k)/sec_per_frame;
end
mean_Ispeed = nanmean(Ispeed);
stdev_Ispeed = nanstd(Ispeed);
%look at the speed
if display_plots == 1
figure; plot (Ispeed);
xlabel ('Times (frames)');
ylabel ('Speed (microns/sec)');
end
%now get the average and standard deviation
%MeanDist_Microns = nanmean(movement)
%StdDist_Microns = nanstd(movement)

%Method 2. just distance over time or recoring
%determine how many frames pass threshold
%[r] = find(movement>0); %find all of the time points that are above 0 or NaN
%timepoints = length(r); %num of time points in which the larva moved.
nolarva = sum(isnan(movement)); %num of frames in which the larva was not seen
timepoints = length(movement)-nolarva; %num of frames in which the larva was seen
%determine how much the animal moves in that time frame
[s] = nansum(movement); %total distance larva moved
seconds = timepoints/frame_rate; %total time larva recorded
speed = s/seconds; %speed!


%Step 6. Determining the gross stride frequency
%removing all of the NaNs from my plot
A = movement; 
A(isnan(A))=0; %making NaNs into zeros
E = A(A ~= 0); %removing zeros
%set up for an autocorrelation
Enorm = E-mean(E); %removing the mean from the signal
tE = (0:length(Enorm)-1)/frame_rate; %these are the time points
if display_plots == 1
figure; plot (tE, Enorm);
xlabel('Time (sec)');
ylabel('Movement-Mean (microns)');
axis tight
end
%do the autocorrelation
[autocorE,lagsE] = xcorr(Enorm,10*frame_rate,'coeff'); 
%10*frame_rate is the width of the y-axis
%'coeff' makes it an autocorrelation
%capture the results
div = transpose(lagsE/frame_rate); %this is time axis
B = [div autocorE]; %this stores time axis and autocorr values together
ACT = array2table (B, 'VariableNames', {'Sec', 'Autocor'}); %here they are in a nice table
[p,i] = findpeaks(ACT.Autocor); %now I am finding the peaks in auto correaltions
%p is the high of the correlation 1 at t = 0
%i is where in the list it can be found

XY_of_peaks = [ACT.Sec(i), p]; %this has X and Y of peaks
ind_of_zero = find(XY_of_peaks(:,1)==0);
ind_of_next = ind_of_zero + 1;
stride_freq = XY_of_peaks(ind_of_next,1); %this is strides per second


if display_plots == 1
figure; plot(lagsE/frame_rate,autocorE);
title ('Autocorrelation');
xlabel('Time (sec)');
ylabel('Autocorrelation)');
hold on
plot (ACT.Sec(i), p,'ro');
%ACT.Sec(i) %thse are only the subset of times at which there are peaks
plot (XY_of_peaks(ind_of_next,1), XY_of_peaks(ind_of_next,2),'gx');
end

Out = [mean_Ispeed stdev_Ispeed speed stride_freq];
SpOut = array2table(Out,...
    'VariableNames',{'Mean_I_speed' 'Stdev_I_speed' 'Speed' 'Stride_freq'});

%changing the file name from '.tif to '.txt'

C = strsplit(file_name, '.'); %splitting at '.'
str =char(strcat(C(1),'_sp', '.csv')); %creates a new array, of type cell converted to character
writetable(SpOut,str, 'Delimiter',',');


end
