# Supplementary material for: Functional Genetic Screen to Identify Interneurons Governing Behaviorally Distinct Aspects of Drosophila Larval Motor Programs
Source: G3 (Bethesda). 2016 May 6;6(7):2023–31. doi: 10.1534/g3.116.028472 (PMC4938655; doi:10.1534/g3.116.028472)
Supplement: Supplemental Material [file supp_g3.116.028472_FileS1.zip › matt paper matlab code/run_larva_at_two_temps_in_subdirs.m]

function run_larva_at_two_temps_in_subdirs
%I am assuming I have this script plus these files: PBDP_Shi_n.csv, PBDP_Shi_p.csv, 
%PBDP_Shi_r.csv, PBPD_TRP_n.csv, PBDP_TRP_p.csv, PBDP_TRP_r.csv; and these
%scripts: combo_csv.m, single_number_per_larva.m, split_into_two_genos.m,
%running_statistics.m in a directory that contains folders for different
%genotypes.

%%Step 1. Figure out all of the directories inside the folder
%and put all their names into a file
FileList = dir; %lists all files in directory
N = size(FileList,1); %this is the number of files in the directory
Directory_array = cell(length(FileList),1); 

for k = 3:N %
   foldername = FileList(k).name; %gets the file name
   if FileList(k).isdir == 1 %check to see if the file is a directory 
    directory_name = cd;
    new_folder = strcat(directory_name,'/',foldername);
    Directory_array(k) = cellstr(new_folder);
   end
end
Directory_array = sortrows(Directory_array(~cellfun('isempty',Directory_array)))
%sort this so I get the number guys at the beginning and I skip ELAV and
%pBDP at the end...

%%Step 2. Run code on the folders I found
%Step 2a. Get function handles so I can run them even after I switch into a
%new folder.
cc = @combo_csv;
snpl = @single_number_per_larva;
sitg = @split_into_two_genos;
rs = @running_statistics;

%Step 2b. Loop through each folder and run the scripts in sucession
for j = 1:(length(Directory_array)-2); %-2 because I want to skip ELAV and pBDP
   char(Directory_array(j,1)) %dunno why this gives a double answer...
   cd(char(Directory_array(j)));
   cd;
   [Output_Table] = cc();
   snpl(Output_Table);
   sitg(Single_larva_table);
   rs(TRP_larva,directory_name, 'TRP');
   rs(Shi_larva,directory_name, 'Shi');   
end
cd(directory_name); %return to the old directory
end
