# Supplementary material for: Functional Genetic Screen to Identify Interneurons Governing Behaviorally Distinct Aspects of Drosophila Larval Motor Programs
Source: G3 (Bethesda). 2016 May 6;6(7):2023–31. doi: 10.1534/g3.116.028472 (PMC4938655; doi:10.1534/g3.116.028472)
Supplement: Supplemental Material [file supp_g3.116.028472_TableS1.xlsx]

## Sheet: T normalized
Genotype	Mean_Speed	Sterr_Speed	PValue_Speed	Count
09-58	-0.893045	0.832784	0.0964453	4
09A12	0.0684608	0.175572	0.102623	4
0A257	-1.92198	0.317617	0.00183982	4
10D02	0.299825	0.0501312	0.400986	6
10D07	0.245179	0.0804655	0.207512	8
11B05	-0.0179597	0.115464	0.0202541	4
11D10	-1.77558	0.900942	0.0375568	4
11F02	0.327037	0.0399248	0.611454	15
11F04	-0.441973	0.224405	0.00430775	8
11F10	0.160787	0.0731509	0.0440235	4
12A10	0.0730802	0.0740336	0.00697694	6
12B12	0.298502	0.0438078	0.382216	9
12C06	-0.743971	1.24459	0.197988	5
12D06	-0.055982	0.549811	0.247279	4
12D10	0.273598	0.025828	0.137196	4
12E03	-0.0785551	0.114611	0.00471103	7
12E07	0.0138588	0.0843297	0.00306765	8
12E08	0.334231	0.0455735	0.659885	4
13D08	-9.40875	7.57869	0.11756	4
13E06	0.0332777	0.174855	0.08018	4
14A09	-2.57533	0.810813	0.024247	3
14E03	-4.91134	1.07385	0.00276307	5
14E06	0.100894	0.103169	0.0406367	5
14E09	0.26667	0.086203	0.297682	8
14E12	-0.651267	0.106403	9.39283e-08	14
14H08	-0.169687	0.518884	0.180608	4
15A02	0.0556749	0.264901	0.171805	4
15D07	-0.0977828	0.0500535	0.000132331	4
15E11	-0.51972	0.3109	0.0137128	7
15F01	0.436638	0.0367609	0.994462	11
16B06	0.228479	0.0528016	0.078556	9
17C08	0.285731	0.0437524	0.291422	12
17F04	0.108942	0.0895019	0.0355911	4
18A04	0.215682	0.0637006	0.0808215	14
18A05	0.299945	0.0685328	0.42201	4
19A07	0.282149	0.0482093	0.280491	8
19E02	-3.24854	1.82779	0.0549423	4
19H09	0.121174	0.101335	0.0430092	8
20A12	0.261933	0.0350513	0.121392	13
21A04	0.296183	0.0647817	0.398933	7
21B12	0.236748	0.073213	0.162592	4
21C06	-2.82238	0.689419	0.00206988	6
22C10	0.263577	0.0670521	0.24076	8
22F12	0.0318967	0.231518	0.123256	5
22H03	-9.64541	3.33858	0.0337085	3
23A02	-19.5219	5.39457	0.0119661	4
23G10	0.339445	0.0752193	0.634102	4
23G11	0.172274	0.134691	0.157695	4
25C03	-3.77946	0.666806	2.48012e-05	12
25D09	0.210187	0.0606435	0.0649807	8
25H11	-0.334257	0.205449	0.0170632	4
26B03	-1.88738	0.861537	0.0299644	4
26H02	0.270641	0.142785	0.37751	4
27A09	0.270641	0.142785	0.37751	4
27H06	0.115937	0.0928408	0.0427072	4
27H12	0.30385	0.123956	0.467504	4
29A12	-0.34087	0.25614	0.0294509	4
29G06	-0.724797	0.391135	0.0166728	6
30A02	0.152911	0.111624	0.0930259	5
30E03	-1.3268	0.762238	0.0369101	5
31B02	0.0831168	0.0853631	0.0225221	4
31G06	-2.05015	0.530101	0.00103002	24
32B04	-2.49735	1.00349	0.0239892	4
33E02	-1.20981	0.222571	0.00188742	4
33E10	-0.821731	0.640129	0.080811	3
33G07	-0.0832875	0.173006	0.0306733	5
34B06	-0.103906	0.174188	0.0337285	4
34D08	-0.0306774	0.160933	0.0438398	4
35D09	0.149539	0.136558	0.125076	6
35D11	0.301125	0.0527088	0.411649	4
37G07	-0.134742	0.420008	0.149561	5
38C08	0.311585	0.0326246	0.480908	8
38E07	-0.434577	0.461203	0.0719899	5
38F08	0.0861011	0.121241	0.0699038	3
44B06	0.212073	0.0559053	0.0628799	4
45D07	-2.58117	3.38305	0.219824	2
46A06	-0.23484	0.143604	0.00952354	4
46C02	-0.796901	0.159106	0.000582021	5
47H04	-0.0776364	0.197958	0.0456244	5
48G05	0.191041	0.0574317	0.0381418	5
48G10	0.1793	0.186743	0.235102	6
48H10	-1.71151	1.61517	0.121756	4
50B02	0.463847	0.0310492	0.999441	9
50C05	-0.0198093	0.196675	0.0571606	8
50E03	-0.071611	0.158363	0.0195846	7
52B03	-0.058621	0.124156	0.00649675	9
53B03	0.291083	0.0438292	0.326576	7
53E03	0.174772	0.136565	0.164168	4
53F07	-1.45293	0.457615	0.00408888	6
54B03	0.0175849	0.0993424	0.0103842	6
54E06	-0.0150868	0.159325	0.0367313	6
54E08	0.313871	0.0408629	0.502621	5
55B12	-8.01624	6.99627	0.131442	4
55C06	-0.705428	0.595627	0.0599273	6
55E04	-0.876751	0.511579	0.0256451	6
59D01	0.145107	0.0852218	0.0424336	6
59E07	-0.21645	0.204223	0.0280525	4
64A12	-0.703673	0.871576	0.135266	4
64B03	-0.106197	0.224615	0.073247	3
64B05	0.26499	0.049908	0.191753	6
64B06	0.0722274	0.243798	0.163653	8
64C12	-1.48664	1.78432	0.164128	4
64G06	0.0675948	0.014367	2.93258e-08	3
65B10	0.0637372	0.19939	0.111117	10
65B12	0.276075	0.0490164	0.24276	4
65D03	0.0314478	0.102176	0.0220012	4
65H11	0.0314478	0.102176	0.0220012	4
66C01	-0.117671	0.249714	0.0587479	6
67B03	-0.20451	0.365359	0.0999977	4
69C03	0.283158	0.038915	0.253337	5
71D07	-2.11265	1.28495	0.0586412	4
71F10	-1.76173	0.743926	0.0140977	6
74B12	-0.119384	0.077531	0.000880739	5
75G10	0.119325	0.131844	0.0883743	5

## Sheet: T restrictive
Genotype	Mean_Speed	Sterr_Speed	PValue_Speed	Count
09-58	62.1199	22.1647	0.0751054	4
09A12	130.344	52.2602	0.731246	4
0A257	29.0321	5.3435	7.08059e-08	4
10D02	118.854	11.5163	0.931781	6
10D07	106.415	17.4077	0.664125	8
11B05	88.4874	17.0831	0.278259	4
11D10	58.7943	21.9468	0.0612655	4
11F02	93.3254	7.96451	0.294904	15
11F04	51.4114	9.24833	0.000253222	8
11F10	156.511	7.31063	0.999969	4
12A10	87.5588	11.6625	0.194955	6
12B12	100.128	13.5187	0.537324	9
12C06	95.6668	27.7239	0.45441	5
12D06	64.4727	23.917	0.0983546	4
12D10	176.253	31.9142	0.967948	4
12E03	67.7716	6.55712	0.00112108	7
12E07	89.0152	18.7378	0.306881	8
12E08	161.951	25.6445	0.969877	4
13D08	19.4286	6.11666	1.096e-07	4
13E06	62.6631	12.322	0.0153141	4
14A09	28.115	17.4602	0.0111454	3
14E03	18.1663	3.11447	2.15583e-11	5
14E06	82.7642	25.3148	0.264321	5
14E09	134.387	22.4998	0.928779	8
14E12	49.2703	3.74178	1.01277e-07	14
14H08	93.1475	31.6102	0.426572	4
15A02	100.843	27.8966	0.530825	4
15D07	106.476	10.3951	0.745744	4
15E11	46.2714	5.81935	1.41361e-06	7
15F01	121.638	14.3443	0.924509	11
16B06	72.6432	10.8204	0.023394	9
17C08	103.742	6.16407	0.714663	12
17F04	107.691	9.48702	0.791141	4
18A04	112.012	14.2943	0.80325	13
18A05	163.914	39.9287	0.922492	4
19A07	118.997	17.4085	0.861874	8
19E02	29.2292	12.9648	0.000694613	5
19H09	84.3681	8.56329	0.0890222	8
20A12	112.141	13.7253	0.813387	13
21A04	105.127	13.0819	0.673837	7
21B12	89.8534	8.65131	0.195135	4
21C06	19.4282	1.98294	2.25207e-11	7
22C10	125.289	9.30522	0.986713	8
22F12	71.9688	23.1031	0.136255	5
22H03	7.3986	3.15385	7.35815e-12	3
23A02	4.30452	1.0774	2.09952e-12	4
23G10	96.0209	16.2795	0.433577	4
23G11	77.453	13.516	0.0854631	4
25C03	17.0578	2.03865	9.85691e-12	12
25D09	102.166	15.3297	0.583591	8
25H11	53.904	10.2489	0.00257005	4
26B03	41.8467	9.07274	0.000282774	4
26H02	102.912	16.5836	0.597965	4
27A09	102.912	16.5836	0.597965	4
27H06	152.555	8.80906	0.999684	4
27H12	186.734	41.9572	0.953926	4
29A12	81.3043	22.9979	0.227474	4
29G06	54.4603	20.4833	0.0323089	6
30A02	86.7373	7.32464	0.10545	5
30E03	35.1224	9.75387	0.000122907	5
31B02	74.8608	10.358	0.0345482	4
31G06	22.457	3.99207	1.23135e-11	15
32B04	20.2675	4.94651	4.28658e-09	4
33E02	37.5745	2.52042	3.48293e-09	4
33E10	56.7465	9.90343	0.00467867	3
33G07	46.189	6.51439	1.08883e-05	5
34B06	46.9289	10.6593	0.00158813	4
34D08	68.5401	16.176	0.0577109	4
35D09	77.9467	8.9186	0.0336059	6
35D11	128.828	17.4697	0.930688	4
37G07	84.9129	22.402	0.269991	5
38C08	105.351	12.3603	0.685926	9
38E07	53.9775	10.0232	0.00153591	5
38F08	80.0751	20.9704	0.19473	4
44B06	139.324	24.8739	0.922762	4
45D07	28.8686	24.1884	0.0585704	2
46A06	61.8974	12.1332	0.0133822	4
46C02	41.0457	5.94436	1.34125e-06	5
47H04	62.1403	10.8	0.00672975	5
48G05	72.6195	10.2172	0.0226722	5
48G10	144.422	24.0859	0.952882	6
48H10	61.7955	18.7664	0.0509868	4
50B02	117.98	13.5267	0.89894	9
50C05	83.5271	13.1165	0.146867	8
50E03	100.553	29.5497	0.524431	7
52B03	64.7993	5.27723	0.00013478	9
53B03	128.92	10.5527	0.987755	7
53E03	82.1271	5.5626	0.027093	4
53F07	35.2624	5.76676	1.309e-07	6
54B03	71.605	9.48752	0.0140363	6
54E06	95.6758	20.0118	0.439055	6
54E08	89.0999	2.82199	0.085583	5
55B12	56.1624	29.8406	0.0988409	4
55C06	82.0453	18.4784	0.19343	6
55E04	43.2483	11.8967	0.000907061	6
59D01	80.4663	7.06778	0.0304581	6
59E07	98.6383	15.1207	0.496693	4
64A12	59.5925	19.0641	0.0460969	4
64B03	107.883	19.6709	0.678415	4
64B05	86.0584	4.7148	0.0559006	6
64B06	80.7645	9.58005	0.0612114	9
64C12	82.1617	31.9697	0.29811	4
64G06	88.2608	7.31922	0.131493	3
65B10	79.636	8.62673	0.0399812	10
65B12	189.254	34.3043	0.973785	4
65D03	74.6191	13.949	0.0695826	4
65H11	74.6191	13.949	0.0695826	4
66C01	67.3665	17.7367	0.0582367	6
67B03	62.5617	14.786	0.0281796	4
69C03	138.237	16.7885	0.972326	5
71D07	29.2531	17.4739	0.00621244	4
71F10	35.9067	14.0005	0.0012652	6
74B12	55.9786	3.05785	1.32598e-06	5
75G10	91.8287	20.2454	0.36622	5

## Sheet: no tracking data
Genotype	Observable phenotype?	Phenotype category
17C07	yes	immobile/lame
17F11	no
20E01.	no
21E02.	no
26F06	no
28F07	yes	immobile/slow
29E04	yes	writhing
33D07	no
37F03	no
48A03	no
51B07	no
52D11	yes	immobile
65G07	no
70B02	no
70H08	yes	Dorsal constriction
75H03	no	could be circling
76F05	yes	feeding
78F11	yes	Ventral constriction
79E03.	no	Ventral constriction
82E05.	no
83E05.	no
87B09	no
87G07	no	immobile frozen at 1st
89E05.	no
89F12	yes	Dorsal constriction
91D06	yes	Dorsal constriction
92C05	yes	Ventral constriction
93D09	no
93F10	no
94F11	no
95A04	no
